# Supplementary material for: Uncovering genetic diversity and admixture of British Africans with HLA alleles inferred from whole genome sequencing
Source: Eur J Hum Genet. 2025 Jul 16;33(8):1057–65. doi: 10.1038/s41431-025-01888-9 (PMC12322232; doi:10.1038/s41431-025-01888-9)
Supplement: Supplementary file 2 — Supplemental Tables [file 41431_2025_1888_MOESM2_ESM.xlsx]

## Sheet: Index
Index	Title
Table S0	Resources (data/software) that have been used in this study
Table S1	The ethnic group code in the 1000 Genomes Project and H3Africa Consortium
Table S2	Number of unique second field HLA alleles in the UK Biobank African populations
Table S3	Comparisons of first field HLA typing genotypes in the UK Biobank African populations
Table S4	Comparisons of first field HLA tying genotypes in the 1000G African populations
Table S5	Comparisons of second field HLA tying genotypes in the 1000G African populations
Table S6	Genetic distance matrix among populations from UK Biobank and All of Us African and 1000G worldwide populations
Table S7	Frequencies of second field HLA genotypes in the UK Biobank African populations
Table S8	Results of exact test for deviations from HWE (Hardy-Weinberg equilibrium) test in the UK Biobank African populations
Table S9	Results of EWH (Ewens-Watterson homozygosity test of neutrality) in the UK in the UK Biobank African populations
Table S10	Pairwise linkage disequilibrium (LD) statistics of HLA genotype in the UK Biobank African populations
Table S11	Frequencies of four-digit HLA genotypes in the UK Biobank African homogeneous subgroup
Table S12	Results of exact test for deviations from HWE (Hardy-Weinberg equilibrium) test in the UK Biobank African homogeneous subgroup
Table S13	Results of EWH (Ewens-Watterson homozygosity test of neutrality) in the UK in the UK Biobank African homogeneous subgroup
Table S14	Pairwise linkage disequilibrium (LD) statistics of HLA genotype in the UK Biobank homogeneous subgroup
Table S15	Frequencies of haplotypes in the UK Biobank African populations
Table S16	Frequencies of haplotypes in the UK Biobank African homogeneous subgroup
Table S17	Frequencies of most common alleles in UKB, AFND database, and Anthony Nolan register, and reported associations in PharmGKB
Table S18	Frequencies of common haplotypesidentified in UKB across populations in the AFND database

## Sheet: Table S0
Table S0	Resources Table
Type	Resource	Link
Database	UK Biobank	https://www.ukbiobank.ac.uk
Database	1000 Genome Project	https://www.internationalgenome.org
Database	All of US	https://allofus.nih.gov
Database	Human Heredity and Health in Africa (H3Africa) Consortium	https://www.h3abionet.org/resources/h3africa-archive
Database	Allele Frequency Net Database	https://www.allelefrequencies.net/
Database	PharmGKB	https://www.pharmgkb.org/
Software	DNAnexus (UKB Research Analysis Platform)	https://ukbiobank.dnanexus.com
Software	HLA*LA	https://github.com/DiltheyLab/HLA-LA
Software	Kourami	https://github.com/Kingsford-Group/kourami
Software	Michigan Imptation Server	https://imputationserver.sph.umich.edu/index.html
Software	PyPop: Python for Population Genomics	http://pypop.org
Software	POPTREE2	https://www.med.kagawa-u.ac.jp/~genomelb/takezaki/poptree2/index.html
Software	ADMIXTURE	https://dalexander.github.io/admixture/
Software	RFMix	https://github.com/slowkoni/rfmix
Software	BEAGLE	http://faculty.washington.edu/browning/beagle/beagle.html

## Sheet: Table S1
Table S1 The ethnic group code in the 1000 Genome Project and H3Africa Consortium
Source	Population Code	Super Populations	Sample size	Population Description	Detailed Description
1000 Genome	ASW	AFR	53	African-American SW	African Ancestry in Southwest US
	CEU	EUR	111	CEPH	Utah residents (CEPH) with Northern and Western European ancestry
	CHB	EAS	85	Han Chinese	Han Chinese in Beijing, China
	CHD	EAS	90	Denver Chinese	Chinese in Denver, Colorado (pilot 3 only)
	CHS	EAS	100	Southern Han Chinese	Han Chinese South
	CLM	AMR	60	Colombian	Colombian in Medellin, Colombia
	FIN	EUR	100	Finnish	Finnish in Finland
	GBR	EUR	96	British	British in England and Scotland
	JPT	EAS	91	Japanese	Japanese in Tokyo, Japan
	LWK	AFR	90	Luhya	Luhya in Webuye, Kenya
	MXL	AMR	55	Mexican-American	Mexican Ancestry in Los Angeles, California
	PUR	AMR	55	Puerto Rican	Puerto Rican in Puerto Rico
	TSI	EUR	90	Tuscan	Toscani in Italia
	YRI	AFR	38	Yoruba	Yoruba in Ibadan, Nigeria
H3Africa	BOT	AFR	46	Botswana	Multiethnic from Bostwana
	CAM	AFR	50	Cameroon	Bantu and Bantoid Speakers from Cameroon

## Sheet: Table S2
Table S2 Number of unique second field HLA alleles in the UK Biobank African populations
Locus	Total Number of alleles in Method			Total Number of rare alleles (<0.05) in Method			Total Number of rare alleles (<0.01) in Method
	HLA*LA	MIS	IMP:02	HLA*LA	MIS	IMP:02	HLA*LA	MIS	IMP:02
HLA-A	53	40	30	44	31	21	35	21	12
HLA-B	76	53	56	71	47	51	55	32	35
HLA-C	37	31	25	30	24	19	20	14	11
HLA-DQA1	8	8	10	2	2	4	1	1	3
HLA-DQB1	21	16	15	16	11	10	10	5	3
HLA-DRB1	42	35	32	33	26	23	23	16	14
HLA-DPA1	13	12	7	9	8	3	7	7	3
HLA-DPB1	42	29	20	37	23	15	31	18	9
Overall	292	231	195	242	172	146	182	114	90
IMP:02, HLA alleles imputed by HLA*IMP:02, provided by UKB itself ; MIS, Michigan Imputation Server; HLA*LA, HLA*LA (linear alignment)

## Sheet: Table S3
Table S3 Comparisons of first field HLA typing genotypes in the UK Biobank African populations
HLA locus	IMP:02 vs MIS			IMP:02 vs HLA*LA			MIS vs HLA*LA
	Proportion of two match	Proportion of one match	Proportion of no match	Proportion of two match	Proportion of one match	Proportion of no match	Proportion of two match	Proportion of one match	Proportion of no match
HLA-A	0.91046	0.083682	0.00585774	0.919665	0.0786611	0.00167364	0.970711	0.0267782	0.00251046
HLA-B	0.622594	0.332218	0.0451883	0.638494	0.322176	0.0393305	0.925523	0.0719665	0.00251046
HLA-C	0.799163	0.185774	0.0150628	0.799163	0.187448	0.0133891	0.9841	0.0158996	0
HLA-DPA1	0.861925	0.133054	0.00502092	0.847699	0.146444	0.00585774	0.943933	0.0560669	0
HLA-DPB1	0.684519	0.269456	0.0460251	0.686192	0.27113	0.0426778	0.927197	0.0711297	0.00167364
HLA-DQA1	0.847699	0.143096	0.00920502	0.85523	0.135565	0.00920502	0.991632	0.0083682	0
HLA-DQB1	0.787448	0.193305	0.0192469	0.795816	0.185774	0.01841	0.980753	0.0192469	0
HLA-DRB1	0.745607	0.229289	0.0251046	0.759833	0.2159	0.0242678	0.94477	0.0527197	0.00251046
Overall	0.782427	0.196234	0.0213389	0.787762	0.192887	0.0193515	0.958577	0.040272	0.00115063
IMP:02, HLA alleles imputed by HLA*IMP:02, provided by UKB itself ; MIS, Michigan Imputation Server; HLA*LA, HLA*LA (linear alignment)

## Sheet: Table S4
Table S4 Comparisons of first field HLA tying genotypes in the 1000G African populations
HLA locus	Sanger vs MIS			Sanger vs HLA*LA			MIS vs HLA*LA
	Proportion of two match	Proportion of one match	Proportion of no match	Proportion of two match	Proportion of one match	Proportion of no match	Proportion of two match	Proportion of one match	Proportion of no match
HLA-A	0.99	0.01	0	0.99	0.01	0	1	0	0
HLA-B	0.99	0.01	0	1	0	0	0.99	0.01	0
HLA-C	1	0	0	1	0	0	1	0	0
HLA-DPA1	1	0	0	1	0	0	1	0	0
HLA-DPB1	0.99	0.01	0	0.98	0.02	0	0.99	0.01	0
Overall	0.994	0.006	0	0.994	0.006	0	0.996	0.004	0
Sanger, HLA typing by Sanger sequencing; MIS, Michigan Imputation Server; HLA*LA, HLA*LA(linear alignment)

## Sheet: Table S5
Table S5 Comparisons of second field HLA tying genotypes in the 1000G African populations
HLA locus	Sanger vs MIS			Sanger vs HLA*LA			MIS vs HLA*LA
	Proportion of two match	Proportion of one match	Proportion of no match	Proportion of two match	Proportion of one match	Proportion of no match	Proportion of two match	Proportion of one match	Proportion of no match
HLA-A	0.95	0.05	0	0.95	0.05	0	1	0	0
HLA-B	0.98	0.02	0	0.98	0.02	0	0.98	0.02	0
HLA-C	0.88	0.11	0.01	0.88	0.11	0.01	1	0	0
HLA-DPA1	0.71	0.26	0.03	0.71	0.26	0.03	1	0	0
HLA-DPB1	0.98	0.02	0	0.97	0.03	0	0.98	0.02	0
Overall	0.9	0.092	0.008	0.898	0.094	0.008	0.992	0.008	0
Sanger, HLA typing by Sanger sequencing;; MIS, Michigan Imputation Server; HLA*LA, HLA*LA (linear alignment)

## Sheet: Table S6
Table S6 Genetic distance matrix among populations from UK Biobank and All of Us African and 1000G worldwide populations
	YRI	ASW	CLM	MXL	PUR	CHB	CHD	CHS	JPT	CEU	FIN	GBR	TSI	AoUAFR	UKBAFR	UKBAFR_admix	UKBAFR_homo
LWK	0.305	0.186	0.483	0.561	0.445	0.916	1.245	1.2	1.405	0.62	0.604	0.566	0.48	0.135	0.116	0.303	0.232
YRI		0.178	0.423	0.515	0.299	0.931	1.318	1.343	1.505	0.719	0.652	0.616	0.397	0.114	0.103	0.223	0.223
ASW			0.248	0.337	0.237	0.702	0.976	0.993	1.101	0.467	0.449	0.396	0.315	0.102	0.094	0.18	0.221
CLM				0.145	0.114	0.495	0.747	0.714	0.621	0.274	0.204	0.205	0.196	0.315	0.367	0.302	0.473
MXL					0.164	0.461	0.669	0.678	0.64	0.373	0.359	0.297	0.25	0.393	0.462	0.376	0.535
PUR						0.498	0.769	0.766	0.753	0.248	0.268	0.169	0.128	0.221	0.284	0.208	0.374
CHB							0.073	0.09	0.278	0.52	0.563	0.441	0.435	0.729	0.833	0.627	0.892
CHD								0.057	0.366	0.793	0.857	0.681	0.703	0.998	1.151	0.942	1.111
CHS									0.342	0.737	0.779	0.654	0.714	1.012	1.156	1.015	1.122
JPT										0.861	0.797	0.801	0.813	1.181	1.296	1.117	1.266
CEU											0.167	0.04	0.187	0.473	0.568	0.381	0.711
FIN												0.141	0.249	0.492	0.577	0.468	0.74
GBR													0.133	0.405	0.506	0.303	0.629
TSI														0.304	0.373	0.18	0.487
AoUAFR															0.027	0.163	0.132
UKBAFR																0.175	0.138
UKBAFR_admix																	0.318
AoUAFR, African in the All of Us; UKBAFR, African in the UK Biobank; UKBAFR_admix, admix subgroup of African in the UK Biobank; UKBAFR_homo, homogeneous subgroup of African in the UK Biobank;
ASW, African-American in Southwest US;CEU, uta residents with Northern and Western European ancestry;
CHB, Han Chinese; CHD, Denver Chinese; CHS, Southern Han Chinese; CLM, Colombian;
FIN, Finnish; GBR, British; JPT, Japanese; LWK, Luhya; MXL, Mexican-American; PUR, Puerto Rican; TSI, Tuscan; YRI, Yoruba.

## Sheet: Table S7
Table S7 Frequencies of second field HLA genotypes in the UK Biobank African populations
Locus	HLA-A			HLA-B			HLA-C			HLA-DQA1			HLA-DQB1			HLA-DRB1			HLA-DPA1			HLA-DPB1			Overall
Allele Counts	53			76			37			8			21			42			13			42			292
	Name	Frequency	(Count)	Name	Frequency	(Count)	Name	Frequency	(Count)	Name	Frequency	(Count)	Name	Frequency	(Count)	Name	Frequency	(Count)	Name	Frequency	(Count)	Name	Frequency	(Count)
	23:01	0.11715	280	53:01	0.15272	365	04:01	0.22594	540	01:02	0.31548	754	02:01	0.20586	492	15:03	0.14895	356	02:01	0.32971	788	01:01	0.3841	918
	02:01	0.09582	229	07:02	0.0728	174	07:01	0.11339	271	05:01	0.20293	485	06:02	0.18703	447	07:01	0.08494	203	01:03	0.2728	652	04:02	0.1431	342
	30:01	0.0795	190	35:01	0.06485	155	16:01	0.10879	260	01:01	0.13305	318	03:01	0.18201	435	11:01	0.08201	196	02:02	0.20711	495	02:01	0.12008	287
	30:02	0.0749	179	42:01	0.05941	142	17:01	0.08494	203	04:01	0.12092	289	05:01	0.15481	370	08:04	0.07657	183	03:03	0.09958	238	17:01	0.07406	177
	74:01	0.06862	164	15:03	0.059	141	06:02	0.07029	168	02:01	0.10126	242	04:02	0.07824	187	03:02	0.07197	172	03:02	0.04226	101	04:01	0.05314	127
	03:01	0.06736	161	45:01	0.04979	119	07:02	0.06485	155	03:01	0.07992	191	06:09	0.03682	88	13:02	0.06987	167	01:12	0.03389	81	18:01	0.04728	113
	68:02	0.06569	157	57:03	0.04812	115	02:10	0.06444	154	01:03	0.04603	110	05:02	0.0364	87	13:01	0.06485	155	04:01	0.00586	14	03:01	0.04603	110
	33:03	0.0636	152	58:01	0.0477	114	18:01	0.04226	101	06:01	0.00042	1	06:03	0.03515	84	03:01	0.06067	145	03:01	0.00251	6	13:01	0.03264	78
	02:02	0.05774	138	44:03	0.04519	108	03:04	0.03766	90				03:02	0.02803	67	01:02	0.05439	130	01:04	0.00209	5	11:01	0.02259	54
	36:01	0.04393	105	15:10	0.03891	93	08:02	0.03766	90				06:04	0.02176	52	13:03	0.04644	111	01:08	0.00209	5	85:01	0.01381	33
	34:02	0.03347	80	18:01	0.0364	87	03:02	0.02427	58				05:03	0.01715	41	11:02	0.04142	99	01:11	0.00126	3	40:01	0.01046	25
	68:01	0.03222	77	58:02	0.03222	77	15:05	0.02176	52				03:03	0.00753	18	09:01	0.02803	67	01:06	0.00042	1	30:01	0.00837	20
	01:01	0.02971	71	52:01	0.02678	64	14:02	0.01674	40				06:08	0.00251	6	10:01	0.02636	63	01:13	0.00042	1	39:01	0.00753	18
	29:02	0.0251	60	49:01	0.02594	62	12:03	0.01506	36				06:11	0.00209	5	12:01	0.02594	62				15:01	0.00711	17
	02:05	0.02427	58	15:16	0.02343	56	02:02	0.01423	34				02:03	0.00167	4	04:05	0.02134	51				333:01	0.00502	12
	66:01	0.01506	36	51:01	0.02218	53	07:04	0.01172	28				06:01	0.00084	2	14:01	0.01967	47				14:01	0.00335	8
	33:01	0.01339	32	08:01	0.02092	50	08:04	0.01172	28				03:132	0.00042	1	16:02	0.01674	40				19:01	0.00251	6
	24:02	0.01088	26	81:01	0.0159	38	05:01	0.00837	20				03:161	0.00042	1	11:04	0.0113	27				29:01	0.00251	6
	80:01	0.00962	23	14:02	0.01506	36	03:03	0.00377	9				04:03	0.00042	1	01:01	0.01046	25				55:01	0.00209	5
	30:04	0.00837	20	39:10	0.01339	32	01:02	0.00335	8				04:04	0.00042	1	13:04	0.00753	18				80:01	0.00167	4
	32:01	0.00837	20	42:02	0.01046	25	04:07	0.00293	7				06:50	0.00042	1	08:06	0.00669	16				369:01	0.00126	3
	66:02	0.00795	19	13:02	0.00962	23	16:04	0.00209	5							04:01	0.00586	14				387:01	0.00126	3
	26:01	0.00669	16	41:01	0.00921	22	04:13	0.00167	4							15:01	0.00418	10				05:01	0.00084	2
	01:03	0.00502	12	57:02	0.00879	21	14:03	0.00167	4							15:13	0.00209	5				10:01	0.00084	2
	01:02	0.00418	10	14:01	0.00837	20	15:02	0.00167	4							04:03	0.00126	3				136:01	0.00084	2
	31:01	0.00377	9	50:01	0.00837	20	16:02	0.00167	4							12:02	0.00126	3				20:01	0.00084	2
	01:09	0.00209	5	07:05	0.00795	19	07:05	0.00126	3							04:04	0.00084	2				06:01	0.00042	1
	29:01	0.00209	5	41:02	0.00586	14	15:25	0.00126	3							04:10	0.00084	2				09:01	0.00042	1
	29:11	0.00209	5	14:03	0.00502	12	04:04	0.00084	2							11:10	0.00084	2				158:01	0.00042	1
	11:01	0.00167	4	27:03	0.00502	12	08:01	0.00084	2							12:57	0.00084	2				182:01	0.00042	1
	66:03	0.00167	4	57:04	0.0046	11	02:17	0.00042	1							15:02	0.00084	2				200:01	0.00042	1
	68:15	0.00167	4	78:01	0.00418	10	04:33	0.00042	1							16:01	0.00084	2				201:01	0.00042	1
	68:18N	0.00167	4	57:01	0.00293	7	07:19	0.00042	1							04:06	0.00042	1				204:01	0.00042	1
	02:60	0.00126	3	82:01	0.00293	7	07:35	0.00042	1							07:10N	0.00042	1				23:01	0.00042	1
	24:03	0.00126	3	27:05	0.00209	5	12:02	0.00042	1							08:01	0.00042	1				25:01	0.00042	1
	26:12	0.00126	3	35:02	0.00209	5	15:22	0.00042	1							08:02	0.00042	1				26:01	0.00042	1
	74:03	0.00126	3	37:01	0.00209	5	18:04	0.00042	1							08:08	0.00042	1				292:01	0.00042	1
	02:102	0.00084	2	44:15	0.00209	5										11:17	0.00042	1				314:01	0.00042	1
	02:14	0.00084	2	56:01	0.00209	5										13:16	0.00042	1				398:01	0.00042	1
	24:86N	0.00084	2	39:24	0.00167	4										13:182	0.00042	1				47:01	0.00042	1
	30:10	0.00084	2	47:01	0.00167	4										13:195	0.00042	1				50:01	0.00042	1
	31:04	0.00084	2	40:02	0.00126	3										13:66	0.00042	1				89:01	0.00042	1
	43:01	0.00084	2	58:16	0.00126	3
	74:09	0.00084	2	73:01	0.00126	3
	03:02	0.00042	1	14:05	0.00084	2
	03:24	0.00042	1	15:17	0.00084	2
	23:15	0.00042	1	15:18	0.00084	2
	23:36	0.00042	1	15:37	0.00084	2
	25:30	0.00042	1	38:01	0.00084	2
	30:07	0.00042	1	40:12	0.00084	2
	68:10	0.00042	1	44:02	0.00084	2
	74:04	0.00042	1	45:09	0.00084	2
	74:10	0.00042	1	47:03	0.00084	2
				51:02	0.00084	2
				55:01	0.00084	2
				82:02	0.00084	2
				07:103	0.00042	1
				08:12	0.00042	1
				13:03	0.00042	1
				15:02	0.00042	1
				15:13	0.00042	1
				15:29	0.00042	1
				15:31	0.00042	1
				15:47	0.00042	1
				15:61	0.00042	1
				15:67	0.00042	1
				15:83	0.00042	1
				18:03	0.00042	1
				18:25	0.00042	1
				27:07	0.00042	1
				40:16	0.00042	1
				42:15	0.00042	1
				44:10	0.00042	1
				48:05	0.00042	1
				53:02	0.00042	1
				67:02	0.00042	1

## Sheet: Table S8
Table S8 Results of exact test for deviations from HWE (Hardy-Weinberg equilibrium) test in UK Biobank African populations
Locus	The number of unique alleles identified	Observed heterozygosity index.	Expected heterozygosity index under Hardy-Weinberg equilibrium	p-value (overall)
HLA-A	53	0.923013	0.937071	0.2838
HLA-B	76	0.934728	0.942895	0.0003	***
HLA-C	37	0.881172	0.896954	0.0904
HLA-DQA1	8	0.801674	0.808209	0.4363
HLA-DQB1	21	0.833473	0.853883	0.2342
HLA-DRB1	42	0.931381	0.929548	0.0237	*
HLA-DPA1	13	0.727197	0.761071	0	*****
HLA-DPB1	42	0.757322	0.802787	0	*****
* = significant at the 5% level
** = significant at the 1% level
*** = significant at the 0.1% level
**** = significant at the 0.01% level
***** = significant at the 0.001% level

[truncated: 10 more sheets: Table S9, Table S10, Table S11, Table S12, Table S13, Table S14, Table S15, Table S16, Table S17, Table S18]
